# Supplementary material for: Component-Resolved Diagnosis Based on a Recombinant Variant of Mus m 1 Lipocalin Allergen
Source: Int J Mol Sci. 2023 Jan 7;24(2):1193. doi: 10.3390/ijms24021193 (PMC9862564; doi:10.3390/ijms24021193)
Supplement: Supplementary file 1 [file ijms-24-01193-s001.zip]

Archive with 1 entries (1 files):
- ijms-2084523-supplementary.pdf
